# Supplementary material for: The Joint Effect of Perceived Psychosocial Stress and Phthalate Exposure on Hormonal Concentrations during the Early Stage of Pregnancy: A Cross-Sectional Study
Source: Children (Basel). 2022 Oct 15;9(10):1561. doi: 10.3390/children9101561 (PMC9601203; doi:10.3390/children9101561)
Supplement: Supplementary file 1 [file children-09-01561-s001.zip]

Archive with 1 entries (1 files):
- children-1966576-supplementary.pdf
